# Supplementary material for: Berbamine hydrochloride potently inhibits SARS-CoV-2 infection by blocking S protein-mediated membrane fusion
Source: PLoS Negl Trop Dis. 2022 Apr 25;16(4):e0010363. doi: 10.1371/journal.pntd.0010363 (PMC9071123; doi:10.1371/journal.pntd.0010363)
Supplement: S1 Data — Excel spreadsheet containing, in separate sheets, the underlying numerical data and statistical analysis for Figs 1A, 1B, 2B, 3A, 3B, 3C, S1A, S1B and S1C. (XLSX) [file pntd.0010363.s003.xlsx]

## Sheet: Figure 1a
In vitro antiviral assays of Berbamine hydrochloride against SARS-CoV-2 in Vero-E6
EC50 of Berbamine hydrochloride against SARS-CoV-2 in Vero-E6									CC50 of Berbamine hydrochloride against SARS-CoV-2 in Vero-E6
experiment	drug concentration/μM	10	5	2.5	1.25	0.625	WT		experiment	drug concentration/μM	80	40	20	10	5	2.5	1.25	0.625	0.3125	DMSO
1	CT	24.2	22.19	20.67	20.58	20.15	20.64		1		0.1869	0.2367	0.8496	0.9437	0.9347	0.8471	0.8865	0.8234	1.0109	0.9712
		20.99	21.43	21.65	20.53	21.16	19.67				0.1803	0.2142	0.8306	0.9259	0.8921	0.8887	0.8808	0.9014	0.8362	0.8758
2	CT	24.2	22.19	20.67	20.58	20.15	19.64		2		0.1832	0.2365	0.8248	0.944	0.9254	0.8528	0.8591	0.883	0.9263	0.7874
		24.09	21.43	21.65	20.53	20.16	19.67				0.1845	0.2279	0.9063	0.935	0.9389	0.9073	0.9005	0.9448	0.9191	0.9727
	The viral RNA genomic copy number copies/ul	400.307	1450.97	3842.25	4070.31	5361.31	7433.17
		429.536	2361.14	2050.73	4202.8	5327.07	7291.67
	%inhibiton	94.5628	80.2922	47.8127	44.7151	27.18				%inhibiton	76.7336	69.9644	-4.74981	-19.8882	-17.526	-8.30582	-9.10592	-12.1412	-17.6403
		94.1658	67.9298	72.146	42.9154	27.6451					81.0322	76.5704	6.82636	3.87581	3.47486	6.72355	7.42264	2.8683	5.51044
	drug concentration/μM	10	5	2.5	1.25	0.625				drug concentration/μM	80	40	20	10	5	2.5	1.25	0.625	0.3125
	mean	94.3643	74.111	59.9793	43.8153	27.4126				mean	78.8829	73.2674	1.03827	-8.00622	-7.02559	-0.791132	-0.841639	-4.63646	-6.06495
	std deviation	0.280725	8.74153	17.2062	1.27255	0.328838				std deviation	3.03959	4.6711	8.18559	16.8037	14.8499	10.6274	11.6875	10.6133	16.3701
	SEM	0.198502	6.18119	12.1666	0.899826	0.232524				SEM	2.14931	3.30297	5.78809	11.882	10.5005	7.51469	8.26428	7.50476	11.5754
													77.1019	72.7965	-5.48641	-17.5895	-13.2969	-12.8651	-11.8618	-14.478	-6.19761	-11.2268
													81.1367	75.6487	15.0741	2.80066	4.71581	12.1911	11.5424	9.08155	4.62315	18.925
													81.0322	76.5704	6.82636	3.87581	3.47486	6.72355	7.42264	2.8683	5.51044	1.96088e-08

## Sheet: Figure 1b
In vitro antiviral assays of Berbamine hydrochloride against SARS-CoV-2 in Caco2
EC50 of Berbamine hydrochloride against SARS-CoV-2 in Caco2										CC50 of Berbamine hydrochloride against SARS-CoV-2 in Caco2
experiment	drug concentration/μM	20	10	5	2.5	1.25	0.625	DMSO		experiment	drug concentration/μM	80	40	20	10	5	2.5	1.25	0.625	0.3125	DMSO
1	CT	24.21	24.37	23.08	23.41	22.98	22.2	21.62		1		0.1657	0.2597	0.6458	0.609	0.6131	0.602	0.6037	0.6071	0.6369	0.6382
		25.12	24.45	24.12	24.51	23.21	22.25	21.9				0.165	0.2582	0.6621	0.657	0.625	0.6404	0.6266	0.6184	0.6068	0.5787
2	CT	25.16	24.3	23.17	24.33	23.41	22.21	21.63		2		0.1764	0.2743	0.5515	0.6268	0.6584	0.6078	0.6173	0.6252	0.6087	0.5316
		24.17	24.79	24.04	23.46	22.72	22.19	21.94				0.1776	0.2722	0.5638	0.6761	0.6534	0.6511	0.6467	0.6539	0.6158	0.5652
	The viral RNA genomic copy number copies/ul	216.412	375.464	774.429	368.317	664.054	1432.5	2077.18
		408.075	274.303	443.518	643.119	1033.21	1450.97	1703.02
	%inhibiton	88.5502	80.1352	59.027	80.5133	64.8666	24.2104				%inhibiton	66.8172	48.4011	-3.74342	-17.9082	-23.8525	-14.3341	-16.1211	-17.6072	-14.5034	2.87035e-07
		78.4098	85.4874	76.5346	65.9743	45.3354	23.233					68.5775	51.8401	0.247704	-19.6214	-15.6051	-15.1982	-14.4197	-15.6936	-8.95259	5.09571e-06
	drug concentration/μM	20	10	5	2.5	1.25	0.625				drug concentration/μM	80	40	20	10	5	2.5	1.25	0.625	0.3125
	mean	83.48	82.8113	67.7808	73.2438	55.101	23.7217				mean	67.6973	50.1206	-1.74786	-18.7648	-19.7288	-14.7661	-15.2704	-16.6504	-11.728
	std deviation	7.17034	3.78457	12.3798	10.2807	13.8107	0.69111				std deviation	1.24475	2.43175	2.82215	1.2114	5.83181	0.610989	1.20311	1.35316	3.925
	SEM	5.0702	2.67609	8.75381	7.26954	9.76563	0.488689				SEM	0.88017	1.7195	1.99556	0.856587	4.12371	0.432035	0.85073	0.956827	2.7754

## Sheet: Figure 2b
Time-of-addition analysis.
experiment		Full-time	Entry	Post-entry	DMSO
1	CT	33.87	31.04	22.78	24.1
		32.38	30.39	23.52	23.6
2	CT	35.25	31.14	24.21	23.84
		34.21	32.65	23.64	24.11
	The viral RNA genomic copy number copies/ul	0.337151	4.69242	397.75	504.15
		0.65644	1.78341	573.071	424.067
	%inhibiton	99.9274	98.9889	14.298
		99.6904	99.6157	-23.4777
		Full-time	Entry	Post-entry
	mean	99.8089	99.3023	-4.58984
	std deviation	0.167547	0.44321	26.7115
	SEM	0.118474	0.313397	18.8879

## Sheet: Figure 3a
Transient replicon assay
experiment	Time post transfection (h)	2	4	12	20	28
1	DMSO	1252	2250.44	176294	408735	614819
		1255.63	2437.32	200656	442587	723915
	Berbamide hydrochloride	1252	2437.32	176294	308735	514819
		1255.63	2250.44	200656	342587	623915
	Time post transfection (h)
2	DMSO	768.199	303637	974357	1462590	1267860
		951.049	269739	878753	1440840	1283230
	Berbamide hydrochloride	711.548	127860	555508	1088690	1438600
		851.573	133468	502582	1093230	1324460
Time post transfection (h)		2	12	20	28	30
mean	DMSO	859.624	286688	926555	1451715	1275545
	Berbamide hydrochloride	781.561	130664	529045	1090960	1381530
std deviation	DMSO	129.294	23969.5	67602.2	15379.6	10868.2
	Berbamide hydrochloride	99.0126	3965.45	37424.3	3210.26	80709.2
SEM	DMSO	91.425	16949	47802	10875	7685
	Berbamide hydrochloride	70.0125	2804	26463	2270	57070

## Sheet: Figure 3b
SARS-CoV-2 pseudovirus assay.
experiment		Berbamide hydrochloride	DMSO
1		53000	495000
		52000	455000
2		41908	384699
		53449	394773
		Berbamide hydrochloride	DMSO
	mean	47678.5	389736
	std deviation	8160.72	7123.39
	SEM	5770.5	5037

## Sheet: Figure 3c
Impact of berbamine hydrochloride on SARS-CoV-2 attachment.
experiment		Berbamide hydrochloride	DMSO
1	CT	26.81	26.69
		26.61	26.59
2	CT	26.39	26.37
		26.71	26.55
	The viral RNA genomic copy number copies/ul	98.4111	99.6802
		80.169	88.823
	Viral copies （Normalized to DMSO）	104.413	105.76
		85.0586	94.2403
		Berbamide hydrochloride	DMSO
	mean	94.7359	100
	std deviation	13.6858	8.14543
	SEM	9.67731	5.75969

## Sheet: Figure S1a
In vitro antiviral assays of tetrandrine against SARS-CoV-2 in Vero-E6
EC50 of tetrandrine against SARS-CoV-2 in Vero-E6									CC50 of tetrandrine against SARS-CoV-2 in Vero-E6
experiment	drug concentration/μM	10	5	2.5	1.25	0.625	WT		experiment	drug concentration/μM	20	10	5	2.5	1.25	0.625	0.3125	0.15625	0.078125	DMSO
1	CT	24.32	21.68	17.98	17.31	17.31	17.28		1	CT	0.7282	0.7029	0.6573	0.6378	0.5259	0.6004	0.6175	0.6644	0.5919	0.6958
		24.41	21.54	18.02	17.56	17.42	17.32				0.7581	0.6529	0.6895	0.6905	0.6691	0.6202	0.6603	0.6905	0.6735	0.7071
2	CT	24.24	21.76	18.33	17.42	17.45	17.3		2	CT	0.7295	0.6858	0.6698	0.6637	0.6473	0.6581	0.6205	0.6222	0.6505	0.7063
		24.2	21.44	17.81	17.94	17.52	17.15				0.7146	0.7452	0.6633	0.6915	0.6063	0.5947	0.6769	0.6622	0.6849	0.7232
	The viral RNA genomic copy number copies/ul	390.178	1911.18	17205.6	30822.7	30235.9	33285.8
		400.307	2346.06	24008	22089.4	28909.9	36643.4
	%inhibiton	98.8841	94.534	50.7913	11.8461	13.5242				%inhibiton	-3.28472	2.90245	5.16778	6.03143	8.35339	6.82429	12.1478	11.9071	7.90033
		98.8551	93.2902	31.3362	36.8234	17.3167					-1.17514	-5.50757	6.08807	2.09543	14.1583	15.8007	4.16253	6.24381	3.02988
	drug concentration/μM	10	5	2.5	1.25	0.625				drug concentration/μM	20	10	5	2.5	1.25	0.625	0.3125	0.15625	0.078125
	mean	98.8696	93.9121	41.0638	24.3347	15.4205				mean	-2.22993	-1.30256	5.62792	4.06343	11.2558	11.3125	8.15517	9.07546	5.4651
	std deviation	0.020483	0.879478	13.7568	17.6617	2.68172				std deviation	1.4917	5.94678	0.650743	2.78318	4.10468	6.34724	5.64644	4.00457	3.44393
	SEM	0.0144837	0.621885	9.72752	12.4887	1.89626				SEM	1.05479	4.20501	0.460145	1.968	2.90245	4.48818	3.99264	2.83166	2.43522

## Sheet: Figure S1b
In vitro antiviral assays of fangchinoline against SARS-CoV-2 in Vero-E6
									防己诺林碱
EC50 of fangchinoline against SARS-CoV-2 in Vero-E6									CC50 of fangchinoline against SARS-CoV-2 in Vero-E6
experiment	drug concentration/μM	10	5	2.5	1.25	0.625	WT		experiment	drug concentration/μM	20	10	5	2.5	1.25	0.625	0.3125	0.15625	0.078125	DMSO
1	CT	24.2	24.19	19.67	18.58	18.15	17.14		1		0.6601	0.6723	0.6398	0.6851	0.7697	0.6613	0.697	0.6549	0.6509	0.7055
		24.99	24.43	20.65	18.53	18.76	17.17				0.667	0.669	0.6563	0.5279	0.6629	0.6072	0.6526	0.667	0.7228	0.6708
2	CT	24.34	24.21	19.63	18.08	17.66	17.3		2		0.7101	0.6632	0.6224	0.7228	0.6663	0.6888	0.7159	0.7201	0.6409	0.7498
		24.88	24.45	20.47	18.48	18.77	17.15				0.7424	0.6727	0.6313	0.6351	0.6393	0.6507	0.6787	0.6792	0.7002	0.7102
	The viral RNA genomic copy number copies/ul	365.965	397.75	7480.95	20194.4	26429.7	33285.8
		258.934	341.061	4367.51	15629.1	12979.1	36643.4
	%inhibiton	98.9533	98.8624	78.6042	42.2433	24.4101				%inhibiton	5.29475	11.5497	16.9912	3.60096	11.1363	8.13551	4.52121	3.96106	14.5239
		99.2594	99.0246	87.5088	55.3002	62.8793					-4.53393	5.2802	11.1096	10.5745	9.9831	8.37793	4.43537	4.36497	1.40805
	drug concentration/μM	10	5	2.5	1.25	0.625				drug concentration/μM	20	10	5	2.5	1.25	0.625	0.3125	0.15625	0.078125
	mean	99.1064	98.9435	83.0565	48.7717	43.6447				mean	0.380408	8.41498	14.0504	7.08772	10.5597	8.25672	4.47829	4.16301	7.96596
	std deviation	0.216454	0.114645	6.29646	9.23261	27.2019				std deviation	6.94993	4.43324	4.15895	4.93103	0.815434	0.171417	0.0606914	0.285608	9.27429
	SEM	0.153056	0.0810661	4.45227	6.52844	19.2346				SEM	4.91434	3.13477	2.94082	3.48676	0.576599	0.12121	0.0429153	0.201955	6.55791

## Sheet: Figure S1c
In vitro antiviral assays of cepharanthine against SARS-CoV-2 in Vero-E6
EC50 of cepharanthine against SARS-CoV-2 in Vero-E6									CC50 of cepharanthine against SARS-CoV-2 in Vero-E6
experiment	drug concentration/μM	10	5	2.5	1.25	0.625	WT		experiment	drug concentration/μM	20	10	5	2.5	1.25	0.625	0.3125	0.15625	0.078125	DMSO
1	CT	24.02	21.67	19.02	17.45	17.16	15.78		1		0.6514	0.6318	0.6509	0.6414	0.6624	0.5842	0.5703	0.5472	0.6289	0.6253
		23.99	21.73	19.04	17.53	17.25	15.64				0.6346	0.6297	0.6159	0.6249	0.5558	0.5701	0.6704	0.662	0.6625	0.7101
2	CT	23.94	21.88	18.98	17.75	17.25	15.6		2		0.6683	0.6542	0.6181	0.6208	0.6589	0.6561	0.705	0.639	0.6309	0.6917
		23.98	22.77	18.42	17.31	17.42	15.54				0.7841	0.7793	0.761	0.7806	0.7405	0.8127	0.6919	0.7027	0.717	0.7924
	The viral RNA genomic copy number copies/ul	472.863	1769.76	11345.2	24948.9	34369.4	98916.8
		460.899	1000.64	16241.6	33073.3	30822.7	102793
	%inhibiton	99.5311	98.2452	88.7509	75.2626	65.922				%inhibiton	3.38297	5.42142	10.6405	10.2501	4.74194	5.14674	-1.9228	7.61891	8.78993
		99.543	99.0078	83.8961	67.2071	69.4386					1.04745	1.65321	3.96265	1.48915	6.54973	-2.56183	12.683	11.32	9.5154
	drug concentration/μM	10	5	2.5	1.25	0.625				drug concentration/μM	20	10	5	2.5	1.25	0.625	0.3125	0.15625	0.078125
	mean	99.5371	98.6265	86.3235	71.2349	67.6803				mean	2.21521	3.53732	7.30155	5.86963	5.64583	1.29245	5.3801	9.46947	9.15266
	std deviation	0.00838818	0.539236	3.4329	5.69611	2.48662				std deviation	1.65146	2.66453	4.72192	6.19493	1.2783	5.45079	10.3278	2.61709	0.512978
	SEM	0.00593134	0.381297	2.42743	4.02776	1.75831				SEM	1.16776	1.88411	3.3389	4.38048	0.903894	3.85429	7.30289	1.85056	0.362731
